# Supplementary material for: Age, Dose, and Locomotion: Decoding Vulnerability to Ketamine in C57BL/6J and BALB/c Mice
Source: Biomedicines. 2023 Jun 25;11(7):1821. doi: 10.3390/biomedicines11071821 (PMC10376483; doi:10.3390/biomedicines11071821)
Supplement: Supplementary file 1 [file biomedicines-11-01821-s001.zip]

Archive with 1 entries (1 files):
- biomedicines-2282795-supplementary.pdf
